# Supplementary material for: Genomic Regions Identified by Overlapping Clusters of Nominally-Positive SNPs from Genome-Wide Studies of Alcohol and Illegal Substance Dependence
Source: PLoS One. 2011 Jul 27;6(7):e19210. doi: 10.1371/journal.pone.0019210 (PMC3144872; doi:10.1371/journal.pone.0019210)
Supplement: Table S1 — The complete list of chromosomal regions that a) are identified by data from both European-American samples and b) display the most nominally-significant SNPs (genes listed in Table 1). (XLS) [file pone.0019210.s001.xls]

## Sheet: Sheet1
	dbGAP alcohol dependent v ctl					NIDA/MNB drug dependent v ctl
ch	#SNPs	bp:begin	bp:end	SNP with pmin in region	pmin	#SNPs	bp:begin	bp:end	SNP with pmin in region	pmin	gene(s)
1	7	14536213	14572110	rs768725	0.003236	8	14520974	14550316	rs12121975	0.000725448
1	9	28084237	28106641	rs6679432	0.0194	4	28085800	28094024	rs17257252	0.00441185	C1orf38, RPA2
1	4	108387516	108398491	rs1777454	0.0008554	5	108389895	108400864	rs12569350	0.000782011
1	5	160357908	160384670	rs1337072	0.0136	4	160382664	160395446	rs12124105	0.0151777	NOS1AP
1	5	182071303	182087392	rs10494570	0.01109	7	182079430	182107726	rs11806497	0.00054076	RGL1
1	4	212649607	212665577	rs10779614	0.01191	4	212650752	212655224	rs17022866	0.00221094	PTPN14
2	4	5135443	5141744	rs6749133	0.0264	6	5133880	5151204	rs6727417	0.0109564
2	5	18558366	18577354	rs9808434	0.01228	4	18562987	18577354	rs16985192	0.0141633
2	10	42974788	43006747	rs4953675	0.002523	9	42969929	43006396	rs1078100	0.00022284
2	4	59646999	59662107	rs929597	0.008067	5	59644393	59652750	rs17647232	0.0226236
2	9	149689963	149733290	rs6737636	0.0001739	5	149694910	149713259	rs421468	0.00627405
2	5	153581091	153592261	rs1347395	0.0001815	4	153589480	153605782	rs16832022	0.00469322
2	4	166129660	166148793	rs10803799	0.0001161	4	166123345	166130256	rs16850914	0.00340857	FAM130A2
2	4	205054912	205058894	rs1447486	0.01274	5	205043875	205056347	rs1550910	0.0039253
2	5	221789700	221797772	rs6719473	0.01148	4	221797760	221813151	rs1368064	0.00352961
2	4	240548770	240568964	rs11893710	0.006418	4	240542948	240556386	rs13424612	0.00118686	NDUFA10
3	8	14469859	14483315	rs11128699	0.006252	5	14470459	14486703	rs17237132	0.00177376	SLC6A6
3	4	16380744	16383669	rs9835911	0.005031	4	16377563	16389202	rs689953	0.0143359	RFTN1
3	7	21726437	21747061	rs957589	0.001321	8	21717029	21737614	rs13077624	0.0102086	ZNF385D
3	6	21870091	21885564	rs2336055	0.009978	4	21870037	21884729	rs12487689	0.00431841
3	4	23156561	23174457	rs4858060	0.000585	4	23156363	23160166	rs13317243	0.000525398
3	5	28711626	28724352	rs4398388	0.004479	9	28690226	28720251	rs1156965	0.00358029
3	7	41451566	41467634	rs1495692	4.32e-05	7	41447475	41465298	rs12054014	0.00247884	ULK4
3	5	62635606	62643369	rs978879	0.008097	6	62615383	62637642	rs1512015	0.00131294	CADPS
3	4	72030667	72034471	rs9861583	0.002672	4	72030159	72034134	rs7613635	0.0140168
3	4	144385643	144403567	rs6776634	0.03982	11	144384755	144408513	rs6786129	0.000678514	PBX2P1
4	7	35681615	35691365	rs1510652	0.002089	4	35681896	35691621	rs1510653	0.0197621
4	9	93699740	93730844	rs7682842	0.0005979	9	93684320	93699740	rs17319672	8.72206e-06	GRID2
4	9	93699740	93730844	rs7682842	0.0005979	4	93719692	93727390	rs17019608	0.00344821	GRID2
4	4	183380120	183388706	rs17308825	0.004983	5	183366064	183382239	rs17072897	0.00121672
5	5	7574083	7602448	rs10035541	0.01847	7	7591237	7615180	rs1392481	0.00255532	ADCY2
5	4	15278383	15289553	rs11133806	0.009106	4	15285308	15298402	rs10513204	0.0190897
5	5	41608479	41624460	rs669684	0.008814	10	41575032	41617270	rs620876	0.00499106	TCP1L2
5	7	117929256	117958083	rs13164702	0.004102	7	117956000	117975073	rs2043052	0.00763322
5	4	125079284	125088177	rs1490981	0.002475	4	125080371	125091083	rs1490984	0.0236422
5	4	148176930	148194422	rs12652757	0.005082	4	148169604	148179324	rs2116714	0.00205545	ADRB2
5	4	167355762	167368572	rs17069578	0.001991	5	167361210	167387579	rs17069636	0.000293393	ODZ2
6	4	12225330	12232841	rs2228213	0.01713	4	12225541	12239453	rs2327514	0.00235903	HIVEP1
6	4	22310658	22314329	rs7749084	0.000892	6	22302328	22316743	rs11756574	0.00548652
6	4	22846710	22859927	rs7752736	0.01111	5	22852424	22863558	rs12154136	9.05588e-05
6	4	31234388	31247483	rs1108746	0.0009825	4	31230976	31243685	rs9501063	0.00285567	CCHCR1, POU5F1, TCF19
6	10	32278411	32307330	rs2071287	0.01224	6	32288098	32302370	rs2269418	0.000443372	NOTCH4
6	7	46016169	46032945	rs4714892	0.0005783	10	45987042	46031767	rs9367228	0.00911978	CLIC5
6	4	93022018	93040012	rs1822589	0.0007895	10	93036860	93065931	rs1020320	0.000700182
6	10	93117195	93149087	rs596025	0.001386	4	93127716	93130146	rs603020	0.00297787
6	4	95146658	95161280	rs9342409	0.006688	4	95146658	95157762	rs981328	0.00930427
6	4	120998242	121009760	rs5013987	0.02101	4	121008322	121023831	rs2358055	0.0106102
6	6	129830351	129839777	rs6569603	0.0001907	6	129838313	129856864	rs17057464	0.00275262	LAMA2
6	5	147933198	147957929	rs7743538	0.006078	5	147940910	147969453	rs9497816	0.00342767	SAMD5
6	6	148834310	148848906	rs1124163	0.003869	5	148822606	148840150	rs6927662	0.00352616	SASH1
6	7	168744759	168766408	rs12197584	0.004584	4	168765804	168776041	rs9456259	0.00637741	SMOC2
7	5	9200889	9212099	rs2165269	0.006286	5	9200889	9210618	rs17203026	0.000114365
7	5	11256712	11281818	rs17539729	0.0007883	4	11266992	11282715	rs17164201	0.0176937
7	4	37749625	37757420	rs2709114	0.005407	6	37754332	37786876	rs2709114	0.0035175	GPR141
7	10	154494400	154529011	rs1619015	0.002172	4	154510872	154528905	rs1730186	0.0182218	HTR5A
8	5	1466441	1477325	rs17748677	0.003396	4	1468372	1478011	rs17681530	0.00386125	DLGAP2
8	6	3543065	3557725	rs17326670	0.002389	6	3537344	3551589	rs17067079	9.7875e-06	CSMD1
8	4	4194159	4209292	rs10104910	0.009772	4	4200701	4215192	rs3990909	0.00520706	CSMD1
8	6	17266781	17290933	rs12676388	0.008087	4	17281156	17285461	rs7460082	0.0231162	MTMR7
8	4	18398447	18412039	rs12546956	0.000657	6	18393182	18418872	rs6999399	0.0110147
8	7	21266423	21289270	rs2410685	0.006729	4	21287381	21303156	rs1426186	0.000681837
8	5	72347452	72360941	rs11991562	0.01343	8	72351592	72382875	rs6989867	0.00080278	EYA1
8	4	102418800	102438957	rs11990620	0.004482	5	102390177	102424839	rs4734024	0.000201793
8	4	102824050	102836428	rs6468792	0.02122	7	102818744	102835352	rs1125334	0.00280857	NCALD
8	6	139357180	139371129	rs1512406	0.0005042	7	139358561	139377143	rs1512407	7.91819e-05	FAM135B
8	5	141035897	141054146	rs6981165	0.00317	5	141032458	141044168	rs881378	0.00253571	NIBP
9	4	1449702	1471609	rs10124818	0.007977	5	1439084	1458895	rs4142436	0.000551753
9	4	7155427	7162630	rs10976082	0.01431	4	7140997	7157510	rs913581	0.000772875	JMJD2C
9	7	7438612	7456261	rs2997554	0.002172	4	7435627	7453978	rs2997549	0.010251
9	4	9408277	9423131	rs4342663	0.00869	13	9383744	9435270	rs10816124	0.000793694	PTPRD, RN7SLP2
9	5	32863495	32879200	rs10813887	0.01367	4	32867013	32879615	rs16918758	0.00489732
9	5	78090932	78107160	rs1495257	0.02942	6	78096142	78115634	rs17062408	0.00037526
9	5	78412404	78420827	rs812533	0.008003	10	78405057	78442042	rs7045505	0.00232071
9	4	82300948	82312702	rs997174	0.02675	6	82292729	82308765	rs1857471	0.000271975
9	6	91731418	91756416	rs7036239	0.001023	4	91740320	91765480	rs16905942	1.65859e-05
9	7	118770530	118810301	rs7042036	0.0003434	6	118810026	118836028	rs2050274	0.00315106	ASTN2
10	6	4572015	4594549	rs372744	0.002979	6	4565439	4576426	rs7087940	0.00292961
10	5	33890165	33905831	rs11597016	0.01005	4	33871292	33891162	rs10827271	0.00795192
10	5	52372683	52402458	rs2666540	0.001296	4	52380078	52393146	rs2666541	0.00105639
10	4	54606646	54616012	rs1903926	0.01055	5	54606646	54624414	rs1903916	0.00473185
10	4	55216329	55230716	rs12253911	0.00888	4	55216476	55221080	rs12261326	0.00631434
10	4	66260831	66274062	rs1227244	0.01903	7	66245561	66275840	rs10761866	0.00141768	ANXA2P3
10	16	74499314	74567822	rs12573512	0.005001	9	74540513	74570789	rs6480671	0.00122779	ECD, NUDT13
10	4	79887500	79894711	rs10740479	0.006542	9	79882845	79900632	rs12763437	0.00333686
10	4	82438821	82446303	rs9421683	0.002758	6	82435224	82442031	rs11186566	0.0211676
10	4	90564031	90575327	rs11817978	0.01332	4	90570124	90575118	rs4934423	0.0208172	ANKRD22, LIPM
10	5	115300542	115311814	rs4918842	0.0177	6	115301876	115327383	rs7093962	0.00699301	HABP2
10	6	135216408	135227438	rs8181425	0.01499	4	135209148	135223425	rs9629977	0.00194363	FLJ44653, SYCE1
11	5	12253357	12271091	rs7106205	0.00143	5	12241317	12255138	rs11022270	0.00932509	MICALCL
11	4	20620979	20632993	rs1617769	0.002169	7	20586739	20621980	rs2298826	0.000157119	SLC6A5
11	4	87727005	87740895	rs4753359	0.001678	4	87719881	87730124	rs618143	0.00942004	CTSC
11	6	88091682	88116810	rs1993842	0.009389	5	88095026	88109123	rs2892293	0.0045432	GRM5
11	4	92259078	92271738	rs9666789	0.01524	5	92259808	92275974	rs12421052	0.00213634	FAT3
11	8	94014342	94039094	rs10831258	0.008328	4	94021355	94035517	rs12786215	0.00130691
11	4	122111119	122121536	rs4935804	0.002298	4	122121115	122128473	rs1540113	0.00129108	UBASH3B
12	9	17261091	17287922	rs1513053	0.001522	4	17268454	17280089	rs2417623	0.00725432
12	5	65221347	65236556	rs10748053	0.0008184	4	65208873	65229384	rs7971370	0.00494843	GRIP1
12	4	71010301	71018781	rs10506653	0.01087	10	70989581	71025118	rs17783131	0.000608235	TRHDE
12	4	127477436	127479857	rs10847617	0.003047	9	127467828	127500575	rs11059688	0.0101978
13	17	94683173	94714801	rs4258481	0.007941	13	94684855	94734859	rs9590213	0.000153633	ABCC4
13	5	102501056	102512255	rs157382	0.01013	12	102491230	102519109	rs1549836	0.00216956	SLC10A2
13	4	108262545	108277505	rs9521065	0.001235	4	108262052	108276593	rs390790	0.0074145	MYO16
14	5	83245454	83261998	rs10873350	0.007502	6	83250117	83258316	rs12587990	0.000109363
14	6	85039659	85062024	rs1884009	0.001199	4	85043508	85064044	rs17709714	0.00118576	FLRT2
14	9	85074724	85098018	rs1955418	0.002292	4	85086089	85096268	rs985620	0.000197942	FLRT2
15	4	24767181	24769395	rs28551016	0.0008864	4	24761221	24768832	rs4887529	0.00107167	GABRA5
15	4	55381358	55396415	rs2440979	0.0005142	6	55384572	55404413	rs4774925	0.000761913
15	8	93114079	93146598	rs2388883	0.001444	5	93113075	93120231	rs11073388	0.00419825
15	4	95833248	95848626	rs11073559	0.00428	6	95831380	95845872	rs1500642	9.97473e-06
16	4	81469875	81483050	rs16958826	0.001423	14	81469724	81505974	rs9319578	5.40692e-05	CDH13
16	4	85234425	85238532	rs2113234	0.02242	4	85226067	85234798	rs16941722	0.000497185
17	7	65802728	65826901	rs7225313	0.0005241	5	65826027	65840454	rs16975551	0.00019999
18	4	51999397	52009049	rs12606608	0.02058	4	52007225	52023316	rs11151630	0.000683562
18	5	66188096	66201794	rs7244215	0.0006801	4	66187616	66202453	rs17082526	0.00209317
18	4	74008682	74019487	rs6506772	0.00634	4	74015536	74017210	rs10468814	0.00433017
19	5	11815562	11851258	rs286246	0.002118	4	11816632	11836425	rs1466308	0.0085413	VN2R13P, VN2R14P, ZNF439, ZNF440
20	4	6702246	6720263	rs235704	0.005797	4	6714019	6722420	rs13044579	0.00560171	BMP2
20	6	19983767	20012701	rs6046593	0.008038	5	19997088	20023996	rs9808594	0.000568962	C20orf26
20	10	48907768	48942090	rs1062651	0.0009853	4	48912167	48930175	rs6096138	0.0054508	BCAS4
20	5	54252037	54262859	rs6099057	0.001104	7	54233123	54261400	rs6123568	0.00409709	MC3R
20	6	58225802	58243870	rs6100805	0.003595	7	58212371	58233187	rs11696896	0.00256062
21	7	26422204	26447377	rs12482753	0.004849	12	26419368	26465912	rs9984764	0.00160837	APP
21	6	40435728	40454200	rs2837468	0.01355	6	40446501	40459247	rs11911749	0.000325299	DSCAM
22	6	15695102	15706432	rs165611	0.0001018	5	15689881	15706432	rs2075120	0.000162191	CECR8
22	5	25717402	25730447	rs4822832	0.006937	5	25730354	25739465	rs4820727	0.00254873
22	4	29185674	29194610	rs5753158	0.006455	10	29169346	29215980	rs5753152	0.000217584	SEC14L3
22	5	31876943	31894248	rs5994682	0.004775	5	31884373	31896587	rs1476006	0.00700613
22	11	35727496	35747143	rs6000529	0.01108	5	35733248	35738081	rs130598	0.007851	C22orf33, MPST, TST
22	4	48481780	48499088	rs4824087	0.009941	4	48467522	48481837	rs4824078	0.00336056
