# Supplementary material for: Genomic Regions Identified by Overlapping Clusters of Nominally-Positive SNPs from Genome-Wide Studies of Alcohol and Illegal Substance Dependence
Source: PLoS One. 2011 Jul 27;6(7):e19210. doi: 10.1371/journal.pone.0019210 (PMC3144872; doi:10.1371/journal.pone.0019210)
Supplement: Table S2 — The complete list of chromosomal regions that a) are identified by data from both African-American samples and b) display the most nominally-significant SNPs (genes listed in Table 2). (XLS) [file pone.0019210.s002.xls]

## Sheet: Sheet1
	dbGAP alcohol dependent v ctl					NIDA/MNB drug dependent v ctl
ch	#SNPs	bp:begin	bp:end	SNP with pmin in region	pmin	#SNPs	bp:begin	bp:end	SNP with pmin in region	pmin	gene(s)
1	4	20008199	20013168	rs3820317	0.009844	0.0109033	20012477	20016730	4	rs11810916	RNF186
1	6	29862847	29882069	rs2044072	0.004787	0.00757778	29869881	29909642	12	rs6684570
1	9	29892874	29930146	rs271383	0.001666	0.00757778	29869881	29909642	12	rs6684570
1	7	55288592	55299911	rs483462	0.0007994	0.00160488	55297559	55314269	5	rs12118986	PCSK9, USP24
1	8	55310973	55329655	rs683880	0.0005666	0.00160488	55297559	55314269	5	rs12118986	PCSK9, USP24
1	6	65809029	65825669	rs11208674	0.01359	0.00720031	65806284	65815607	4	rs1749499	LEPR
1	4	100553949	100570624	rs679627	0.01272	4.30665e-05	100562836	100570624	4	rs11184469
1	6	101046678	101069865	rs4907924	0.01482	0.00165183	101038679	101049119	8	rs1163538
1	4	156627725	156642253	rs12756570	0.00368	0.00397383	156619836	156635649	4	rs4661129	OR10T2
1	9	166920481	166942595	rs524705	0.0044	0.000228101	166920955	166961651	9	rs577317	DPT
1	6	166957917	166974598	rs1052591	0.005061	0.000228101	166920955	166961651	9	rs577317	DPT
1	12	170613171	170634300	rs2227198	0.0002214	0.00164965	170608822	170631953	7	rs12145969	DNM3
1	4	177978272	177994423	rs1052447	0.002609	0.00696771	177993055	178013737	5	rs1754352	C1orf76
1	8	199376526	199391033	rs6694122	0.0002038	0.00522501	199383345	199385625	4	rs7541884	TMEM9
1	9	229429623	229483170	rs16854012	0.006465	0.00274474	229444384	229460142	4	rs4567343	C1orf131, GNPAT
1	12	243603976	243639175	rs1173837	0.005292	0.0071429	243627708	243641337	7	rs962786	KIF26B
1	15	244056488	244072421	rs9728248	0.0001841	0.00452646	244061674	244078022	4	rs780240	SMYD3
2	4	628144	643195	rs13396935	0.01998	0.00173668	624905	633303	4	rs6662582
2	7	8176636	8208170	rs11695288	0.002949	0.00291045	8201191	8208170	4	rs12123142
2	7	19927818	19951465	rs11096626	0.006275	0.00304026	19936320	19953950	6	rs6709385	TTC32
2	4	38230073	38240731	rs232574	0.002989	0.0150214	38221186	38232614	4	rs1510871
2	11	38250946	38280657	rs183487	0.000645	0.00245941	38269132	38283958	4	rs17014705	C2orf58
2	4	78154506	78159130	rs11126651	0.006826	0.00676325	78157950	78167411	4	rs10192212
2	4	134343156	134355032	rs10928465	0.01453	0.00201239	134343528	134348877	4	rs6713689
2	4	166876339	166885605	rs4438497	0.006472	0.00133455	166871909	166879436	5	rs12712157	SCN9A
2	16	233405444	233445376	rs2675966	0.00284	0.000283945	233429928	233444593	5	rs955944	NGEF, TNRC15, UNQ830
2	7	237202674	237233226	rs2600735	0.01507	0.000406349	237209840	237232100	7	rs4664875
3	12	7136276	7170141	rs1353828	0.005555	0.00673824	7166923	7178151	5	rs16865440	GRM7
3	27	10923486	11013807	rs4684746	0.0001937	0.00612687	10943172	10961153	7	rs17583433	SLC6A11
3	4	15270368	15283244	rs1318937	0.0001437	0.0130755	15274441	15283244	4	rs12473173	CAPN7, SH3BP5
3	4	16143681	16159470	rs17041904	0.008246	0.0232997	16139950	16151784	6	rs11692599
3	12	29382520	29425986	rs13084147	0.00217	0.00390884	29407297	29432158	9	rs2700165	RBMS3
3	9	37924180	37957695	rs9822761	0.003389	0.00179321	37935049	37958835	7	rs6710782	CTDSPL
3	4	43769361	43776945	rs13100389	0.01363	0.00289449	43759586	43785764	5	rs5031011
3	5	62634698	62643369	rs17356252	0.001307	0.0159388	62625164	62637893	4	rs11563201	CADPS
3	4	64853484	64866139	rs704445	0.03221	0.000572665	64858354	64882689	6	rs579861
3	4	72132778	72149992	rs13091027	0.006428	0.00539346	72117805	72133057	6	rs1488404
3	4	119666473	119669281	rs7632701	0.01462	0.000243626	119665067	119678641	4	rs17200411
3	6	144082777	144094347	rs6778966	0.003106	0.012195	144085356	144087277	4	rs1513215	PCOLCE2
3	5	144115108	144120180	rs2608077	0.003527	0.0130297	144099828	144129850	12	rs1464051
4	6	5478592	5489229	rs4017782	0.01704	0.00283052	5485061	5489334	4	rs6809002	STK32B
4	7	6092645	6116331	rs6850751	0.003023	0.00261248	6083725	6111793	10	rs4574309	JAKMIP1
4	4	12279488	12289091	rs7668124	0.005168	0.00377079	12271875	12280659	4	rs11917956
4	4	20933289	20944461	rs17520130	0.01515	0.009417	20943383	20960603	4	rs13316480	KCNIP4
4	7	22037427	22051143	rs1463000	0.002146	0.000219759	22041791	22059150	5	rs2350488	GPR125
4	5	30805612	30827466	rs6448754	0.009828	0.00093262	30820997	30823511	5	rs1713810
4	7	36752391	36775928	rs10484210	6.23e-05	0.0112176	36737927	36754289	4	rs17217147
4	4	42533105	42539926	rs6447192	0.0007444	0.00034296	42534820	42537914	4	rs16832544
4	4	54659085	54667957	rs2278141	0.004157	0.00374993	54661971	54671211	4	rs7650251	GSX2
4	4	54713374	54725132	rs11737133	0.009972	0.00139365	54710854	54727022	4	rs16863056
4	5	90141166	90161886	rs1795722	0.0009585	0.00271693	90140097	90149157	4	rs2903643	FAM13A1
4	14	95774856	95821573	rs11724023	0.0003679	0.00185946	95807472	95811400	4	rs10027043	PDLIM5
4	5	131808870	131822987	rs10028476	0.035	6.79732e-05	131815262	131822396	8	rs9996729
4	5	144111702	144140858	rs1510140	0.02074	0.00544973	144112272	144122614	10	rs17578219
4	7	148002578	148028761	rs1396716	0.001038	6.64714e-05	147999449	148013733	4	rs17587144	TTC29
4	4	178492741	178506247	rs7689099	0.02756	0.000329556	178492904	178512644	5	rs11731709	NEIL3
4	11	185544039	185583197	rs724528	0.0008746	0.00277648	185570737	185604825	11	rs17148190	IRF2
4	5	187423999	187443174	rs4241824	0.002144	0.000531219	187416129	187441931	5	rs10518112	F11, KLKB1
5	4	3481015	3488141	rs251444	0.01601	0.00183293	3481925	3490919	4	rs17013586
5	7	16733772	16752512	rs2288433	0.01714	0.0117105	16737109	16755375	9	rs10019942	MYO10
5	4	54288881	54297291	rs11750233	0.01101	0.000988254	54288790	54318552	9	rs3796575
5	7	60877967	60899218	rs1550816	0.02095	0.00272097	60883961	60898674	4	rs7676941	ZSWIM6
5	8	73447915	73481573	rs288864	0.01273	0.00195265	73451194	73477647	5	rs3756092
5	5	78287103	78299426	rs921945	0.02115	0.0177344	78250443	78293007	10	rs10866307	ARSB
5	10	83224218	83256593	rs4274957	0.001188	0.00635056	83255824	83262289	4	rs16902271
5	18	96108157	96159991	rs30333	0.003952	0.00474769	96108387	96124514	4	rs2935598	CAST, ERAP1
5	18	96108157	96159991	rs30333	0.003952	0.00358757	96138710	96151541	5	rs12187040	CAST, ERAP1
5	4	107328554	107341302	rs10900900	0.02586	0.00419675	107334222	107357187	6	rs7710617	FBXL17
5	6	122634922	122668972	rs890930	0.002376	0.0190897	122633795	122637938	5	rs10513204
5	4	142067200	142079842	rs17099399	0.0223	0.000279432	142071898	142087643	6	rs380930
5	6	151994080	152020474	rs17454632	0.001617	0.000503859	151992007	152010907	5	rs4700297
5	9	156312645	156338524	rs6883317	0.008941	0.0329697	156313948	156338362	5	rs16894458	TIMD4
5	8	169753936	169783643	rs13175143	0.0007579	0.0100237	169755299	169768102	4	rs298387	KCNIP1, KCNMB1
6	5	17156118	17175124	rs13213842	0.002085	0.014878	17170349	17175020	6	rs4391209
6	8	125611562	125629660	rs3799732	0.003447	0.00102586	125615011	125629660	7	rs1010284	HDDC2, TPD52L1
6	5	128874118	128891370	rs17364118	0.01086	0.0102048	128869961	128879810	4	rs1997781	PTPRK
6	10	152750003	152780038	rs214989	0.000246	0.00729065	152756299	152775286	5	rs4143334	SYNE1
6	5	167036150	167052518	rs4710081	0.00399	0.00282337	167007415	167038192	6	rs16896407	RPS6KA2
7	7	11485443	11520621	rs6972615	0.002449	0.00241599	11479011	11498204	6	rs9449067	THSD7A
7	8	21647276	21678449	rs6461593	0.00391	0.000700182	21652526	21661805	4	rs1020320	DNAH11
7	5	29478611	29483175	rs1362364	0.02937	0.0109946	29472600	29486168	5	rs589469	CHN2
7	8	50468934	50492914	rs963739	0.0006756	0.0114292	50491702	50517353	11	rs9398913	DDC, FIGNL1
7	4	50623828	50640401	rs12540874	0.0009462	0.00562245	50624515	50661951	9	rs17060099	GRB10
7	5	50653096	50663588	rs980716	0.003294	0.00562245	50624515	50661951	9	rs17060099	GRB10
7	7	54677472	54689514	rs539840	0.008412	0.0010983	54685794	54696328	6	rs9402835
7	5	133682339	133690848	rs1646691	0.002751	0.00850397	133685561	133692418	4	rs2022989
7	14	149948324	150001479	rs6946579	0.005644	0.00246152	149950223	149957752	4	rs11972731	GIMAP6
7	14	149948324	150001479	rs6946579	0.005644	0.00703567	149983083	149998976	4	rs11765386
7	4	154283212	154287670	rs878742	0.01056	0.00502573	154278320	154298576	4	rs10237037	DPP6
8	6	3030719	3047485	rs1077153	0.0006748	0.0267693	3035516	3042040	4	rs6942789	CSMD1
8	10	3492983	3504244	rs2469390	0.001372	0.00442692	3491640	3497769	5	rs12699472	CSMD1
8	4	3925003	3934454	rs1971078	0.02503	0.00717167	3907290	3934466	9	rs7789550	CSMD1
8	4	4173158	4179668	rs1847570	0.01678	1.55874e-05	4166391	4177720	7	rs7804595	CSMD1
8	5	5496857	5509557	rs2732973	0.0116	0.00106305	5491320	5511953	13	rs17141616
8	6	5803883	5818299	rs17456509	0.01674	0.0144621	5803883	5821534	6	rs7793190
8	5	10426159	10433464	rs7008087	0.01385	0.00763888	10415815	10426892	4	rs4385377	UNQ9391
8	10	17198427	17226143	rs7003503	0.003031	0.00244405	17177416	17230166	10	rs12538892	MTMR7, VPS37A
8	11	19669899	19726825	rs1472165	0.004134	0.0247076	19669899	19672809	4	rs365091
8	5	21081791	21105192	rs11776770	0.01122	0.0151144	21080234	21138191	28	rs17170629
8	4	59471217	59483569	rs10100741	0.006599	0.00312962	59465713	59471312	4	rs10225531
8	6	118786482	118799817	rs1567303	0.02442	0.00177911	118776907	118788522	4	rs1076465
8	8	126005358	126025031	rs17304872	0.001665	0.000787051	126016860	126025450	4	rs10953450
8	5	127669753	127680387	rs2385694	0.004387	0.000458839	127648673	127671391	5	rs12155146
8	5	129222462	129249224	rs1121947	0.006665	0.000918456	129218353	129290287	17	rs7790514
9	4	1294402	1301310	rs16927344	0.004442	0.000327536	1282703	1296676	4	rs10242745
9	5	1440428	1450365	rs2210421	0.01629	0.00226103	1446797	1460060	5	rs898696
9	4	4193214	4216155	rs10974390	0.01372	0.00881882	4193214	4196671	4	rs341676	GLIS3
9	8	11063450	11083422	rs6474620	0.01049	0.00299583	11052746	11064356	4	rs12549291
9	8	11063450	11083422	rs6474620	0.01049	0.00499312	11080375	11088891	4	rs17072141
9	6	77491154	77497877	rs4745437	0.01003	0.00410468	77493107	77503221	5	rs17127984
9	6	100869363	100891728	rs1537504	0.005456	0.000648985	100853373	100876607	6	rs4237043	COL15A1
9	10	109426897	109464396	rs7857028	0.00127	0.00080278	109450466	109466790	6	rs6989867
9	5	111559709	111564648	rs2025878	0.003227	0.00939647	111545414	111562096	6	rs16938588	PALM2
9	10	124177516	124204757	rs10513402	0.009322	0.0132252	124194135	124204757	5	rs2319361	PTGS1
9	4	128199379	128209802	rs4836537	0.02186	0.00456937	128187181	128205955	4	rs6982224	FAM125B
9	4	129336305	129348849	rs1891730	0.01489	0.00700743	129346310	129350356	4	rs16895390	FAM129B
10	7	2271519	2291039	rs12359244	0.008864	0.00826639	2269963	2288827	4	rs13255500
10	8	14397705	14415265	rs7082219	0.0001135	0.00108263	14385664	14426301	7	rs16902692	FRMD4A
10	8	14425271	14461583	rs1218486	0.0003027	0.00108263	14385664	14426301	7	rs16902692
10	5	34256522	34271036	rs7091026	0.009718	0.000772875	34246799	34256812	4	rs913581
10	4	53701449	53715401	rs1194516	0.03304	0.00332379	53696742	53702708	4	rs16929092	PRKG1
10	6	61607010	61624482	rs12355908	0.003951	0.00867782	61585961	61607010	6	rs10119177	ANK3
10	5	79801448	79818231	rs10490996	0.0008986	0.00268003	79793193	79801448	4	rs11794285
10	4	79936245	79941492	rs12218276	0.01319	0.00733249	79930594	79947380	4	rs10122531
10	12	97281219	97339124	rs1536444	0.0009739	0.00840805	97286712	97318201	8	rs7873766	SORBS1
10	5	100086138	100093996	rs11189563	0.001464	0.00489732	100092721	100107044	4	rs16918758
10	5	121215342	121224053	rs2991769	0.005431	9.26124e-05	121222444	121239740	4	rs1411983
10	11	127458448	127494379	rs11244664	0.004137	0.00352035	127471364	127485187	4	rs7470086	UROS
10	4	127630157	127646057	rs4403725	0.00192	0.00112745	127635773	127646057	4	rs1529192	FANK1
10	10	128190687	128204553	rs4962343	0.02156	0.00438773	128194323	128223991	10	rs10819871
10	4	129507878	129519483	rs7901629	0.01988	0.00835897	129483674	129521552	14	rs12708308
11	4	13084469	13091631	rs6486088	0.007229	0.00176998	13076332	13085858	5	rs4144630
11	4	13189314	13196135	rs7112005	0.02026	0.00481053	13185312	13209685	6	rs7870374
11	4	20116179	20119382	rs831473	0.02366	0.00665958	20116441	20119409	4	rs10118835
11	4	20971341	20972871	rs10766761	0.001689	0.00410988	20959597	20974482	7	rs1891983	NELL1
11	6	21530697	21556573	rs4922847	0.004616	0.0123047	21538074	21567545	6	rs17158139	NELL1
11	4	32327791	32338743	rs12285677	0.005588	0.00370142	32333470	32343490	4	rs11252283
11	7	75638688	75660066	rs4945056	0.01881	0.0083147	75658173	75686316	7	rs11595468
11	6	122127741	122146466	rs12804711	0.008644	0.00631434	122109340	122129879	6	rs12261326	UBASH3B
12	4	1854005	1867513	rs4765855	0.02271	0.00158475	1851711	1860652	4	rs16920334	CACNA2D4
12	4	6210649	6216045	rs3181301	0.03262	0.00462066	6196175	6218155	5	rs16924415	CD9
12	6	25136871	25157470	rs7303669	0.01022	0.00211076	25130689	25143445	4	rs17703918	CASC1, LRMP
12	4	93905833	93915516	rs11107845	0.00483	0.0165536	93899571	93908819	4	rs3816785	NDUFA12
12	6	110129183	110133727	rs3809291	0.02207	0.00336612	110118664	110143457	6	rs10829448	CUX2
12	4	114510597	114519550	rs2195003	0.01082	0.0190896	114518824	114574647	11	rs1970005
13	5	39867426	39883468	rs927924	0.02501	0.00109313	39863009	39876334	5	rs10837453
13	11	58697569	58731842	rs12864339	0.002688	0.000848482	58695213	58712771	5	rs1152240
13	5	60072932	60093488	rs7334528	0.01279	0.00349041	60085200	60089523	4	rs1551306
13	4	61515331	61522459	rs7984659	0.007515	0.000711028	61503948	61517813	4	rs41507246
13	6	99172061	99202794	rs1125436	0.002554	0.0129526	99179251	99187733	4	rs10749902	CLYBL
14	9	22081305	22111496	rs1263663	0.01194	0.000521702	22099352	22112693	8	rs1078402	TRA@, TRAC, DAD1
14	12	32287714	32314819	rs910318	0.003385	0.00147955	32295737	32307125	4	rs608871	AKAP6
14	5	52883170	52889727	rs1255309	0.02019	0.000140569	52852578	52907458	27	rs17779114
14	6	56122035	56145673	rs7141305	0.02445	0.0011678	56129133	56137765	4	rs216852	C14orf101
14	9	72786268	72812034	rs7202	0.007257	0.00451966	72786527	72791053	7	rs12320955	PAPLN
14	27	93977822	94053547	rs11626091	2.74e-05	0.00031857	94033360	94053376	5	rs11051219	SERPINA12
14	4	102682945	102688800	rs719252	0.01087	0.00114391	102686871	102702856	5	rs1908592	RPL21P12
15	4	31741944	31745419	rs4779628	0.006638	0.0288209	31741944	31750247	4	rs2232562	RYR3
15	9	77528074	77560994	rs7169963	0.000633	0.00167753	77538688	77556997	4	rs3811170	KIAA1024
15	7	78050272	78071496	rs1879894	0.003853	0.00386086	78048881	78059873	4	rs17685991	BCL2A1
15	15	87507774	87562668	rs8028123	0.001338	0.000737231	87510142	87521605	4	rs1091646	ABHD2
15	15	87507774	87562668	rs8028123	0.001338	0.0019083	87562492	87564607	4	rs12579003	RLBP1
15	9	90646878	90676026	rs1125185	0.002219	0.00189654	90671599	90691874	4	rs10507034
15	5	91550160	91553882	rs1872052	0.0009796	0.00423438	91532308	91561784	6	rs11107909	UNQ9370
15	4	98675178	98686110	rs8029650	0.001906	0.00603129	98677092	98691878	6	rs10778338	ADAMTS17
15	6	99372427	99380316	rs2412004	0.003217	0.0067932	99375750	99389091	4	rs4964353	LRRK1
16	14	13660850	13710233	rs12927885	0.0005681	0.0019347	13664264	13673793	4	rs11057792
16	14	13660850	13710233	rs12927885	0.0005681	0.000213396	13697788	13705700	4	rs7970937
16	11	72282721	72319839	rs4243139	0.001222	0.0118815	72303484	72331638	9	rs1013092
16	5	76669764	76681421	rs12927327	0.01378	0.00146002	76665475	76674781	6	rs9534457
16	14	79197141	79228642	rs12448290	0.000669	0.00117489	79205051	79220547	4	rs7318115	CDYL2
16	4	81784515	81789713	rs17675933	0.002746	0.000233537	81783353	81829795	17	rs9564436	CDH13
16	6	82535061	82542626	rs2245222	0.006967	0.00477137	82523937	82537492	4	rs9599646	OSGIN1
16	4	83008592	83017058	rs247805	0.02201	0.0219612	82992730	83011363	4	rs7329434	ATP2C2
17	4	6105525	6120066	rs1811229	0.003157	0.00721537	6102642	6106744	4	rs16944259
17	12	28797681	28835589	rs952540	0.0001738	0.00140193	28797681	28806815	4	rs17502818	ACCN1
17	12	28797681	28835589	rs952540	0.0001738	0.00166352	28827828	28847221	6	rs16959573	ACCN1
17	4	50752149	50762786	rs12453544	0.008621	0.00194606	50760650	50785227	5	rs354445	HLF
18	5	4440737	4443498	rs280985	0.01389	0.0172151	4430419	4444150	8	rs179095
18	4	53871218	53884508	rs4941304	0.004078	0.00368945	53871218	53879450	4	rs1531634	NEDD4L
18	4	55281959	55298778	rs12961264	0.003309	0.000732723	55287091	55289937	5	rs2293839	CCBE1
18	4	55317233	55327896	rs7243244	0.01902	9.59933e-05	55301972	55322776	5	rs17111687	CCBE1
18	5	73021843	73050153	rs7243404	0.001509	0.00144618	73028757	73048874	4	rs11160530
19	4	56810110	56822600	rs4802831	0.006808	0.00920987	56800494	56823545	5	rs1402861	SIGLEC5
20	7	15738136	15756549	rs6135562	0.002773	0.00103641	15756444	15767911	5	rs11636091	MACROD2
20	9	15846030	15864192	rs6034328	0.0004872	0.00646968	15823691	15880560	17	rs7496492	MACROD2
20	4	16574082	16588901	rs16998035	0.02185	0.000761913	16559978	16576426	4	rs4774925
20	4	36422510	36431069	rs12624843	0.003509	0.022259	36411050	36428083	4	rs893909	LBP
20	11	38904841	38939909	rs6029388	0.002052	0.000403004	38902918	38913320	4	rs11634630
20	10	42059032	42099777	rs6031301	0.001554	0.000815986	42086347	42093700	4	rs4778721	TOX2
20	4	45998430	46008321	rs11699451	0.001296	0.00156061	46000192	46013536	5	rs12441395
20	6	46270379	46281579	rs435763	0.003378	0.0128355	46278473	46286549	4	rs1026770
20	6	51147482	51159764	rs16997525	0.0005298	7.16206e-05	51153258	51173380	6	rs1865814	TSHZ2
21	7	30528382	30552005	rs2832668	0.003546	0.0317106	30532773	30542823	4	rs4781709
21	4	39116086	39121078	rs11254	0.001718	0.000925735	39116086	39156867	23	rs9939213	ETS2
21	11	39150790	39193262	rs2836727	0.002278	0.000925735	39116086	39156867	23	rs9939213
21	5	40051798	40064802	rs8128850	0.006093	0.00524715	40057196	40094216	12	rs1528601	IGSF5
21	10	40503592	40529634	rs447940	0.008542	0.0060604	40485110	40547818	25	rs12448529	DSCAM
21	6	40567354	40589103	rs2837545	0.02055	0.00103127	40572993	40603541	6	rs12324955	DSCAM
21	4	46807080	46811595	rs2839327	0.004776	0.000607427	46788563	46811098	5	rs1862751	DIP2A
22	15	21832478	21835952	rs5759621	0.00241	0.000416711	21824833	21834959	6	rs2045925	RAB36
22	6	25560983	25581367	rs5752431	0.02559	0.00251637	25576070	25584122	6	rs17668674
22	4	41024164	41029940	rs6002674	0.01809	0.0183509	41025092	41039996	4	rs4889221
22	4	43494243	43510219	rs5765930	0.01848	0.0250089	43494161	43512004	5	rs13333580	PRR5
